# Supplementary material for: Probiotic Supplementation is Associated with Increased Antioxidant Capacity and Copper Chelation in C. difficile-Infected Fecal Water
Source: Nutrients. 2019 Aug 26;11(9):2007. doi: 10.3390/nu11092007 (PMC6769851; doi:10.3390/nu11092007)
Supplement: Supplementary file 1 [file nutrients-11-02007-s001.zip]

Archive with 1 entries (1 files):
- nutrients-549561-SI.pdf
